# Supplementary material for: IDP-LM: Prediction of protein intrinsic disorder and disorder functions based on language models
Source: PLoS Comput Biol. 2023 Nov 22;19(11):e1011657. doi: 10.1371/journal.pcbi.1011657 (PMC10699601; doi:10.1371/journal.pcbi.1011657)
Supplement: S1 Data — (XLSX) [file pcbi.1011657.s013.xlsx]

## Sheet: Figure 4a
	ProtBERT	IDP-BERT	ProtT5	ProtBERT + IDP-BERT	ProtBERT + ProtT5	ProtT5 + IDP-BERT	IDP-LMs (ProtBERT +ProtT5 + IDP-BERT)
Disorder	0.592	0.752	0.759	0.704	0.698	0.756	0.807
Disorder protein binding	0.735	0.828	0.765	0.806	0.745	0.831	0.866
Disorder DNA binding	0.508	0.774	0.713	0.528	0.738	0.749	0.867
Disorder RNA binding	0.513	0.713	0.6	0.728	0.605	0.795	0.831
Disorder flexible linker	0.722	0.814	0.751	0.849	0.754	0.852	0.937

## Sheet: Figure 4c
	IDP-LM-DT	IDP-LM
Disorder protein binding	0.498	0.299
Disorder DNA binding	0.494	0.205
Disorder RNA binding	0.612	0.346
Disorder flexible linker	0.685	0.229
